# Supplementary material for: The Effect of Low-Processing Temperature on the Physicochemical and Mechanical Properties of Bovine Hydroxyapatite Bone Substitutes
Source: Materials (Basel). 2022 Apr 11;15(8):2798. doi: 10.3390/ma15082798 (PMC9025514; doi:10.3390/ma15082798)
Supplement: Supplementary file 1 [file materials-15-02798-s001.zip]

Archive with 1 entries (1 files):
- materials-1632143-supplementary.pdf
